# Supplementary material for: Generation of multimillion chemical space based on the parallel Groebke–Blackburn–Bienaymé reaction
Source: Beilstein J Org Chem. 2024 Jul 16;20:1604–13. doi: 10.3762/bjoc.20.143 (PMC11285076; doi:10.3762/bjoc.20.143)
Supplement: File 1 — Structures of reactants 1, 2, and 3. [file Beilstein_J_Org_Chem-20-1604-s001.zip]

Archive with 3 entries (3 files):
- Structures of substrates 1.pdf
- Structures of substrates 2.pdf
- Structures of substrates 3.pdf
